# Supplementary material for: ATP8B1 Deficiency Results in Elevated Mitochondrial Phosphatidylethanolamine Levels and Increased Mitochondrial Oxidative Phosphorylation in Human Hepatoma Cells
Source: Int J Mol Sci. 2022 Oct 15;23(20):12344. doi: 10.3390/ijms232012344 (PMC9604224; doi:10.3390/ijms232012344)
Supplement: Supplementary file 1 [file ijms-23-12344-s001.zip]

Archive with 1 entries (1 files):
- ijms-1893430-supplementary.pdf
